# Supplementary material for: Effect of Waterlogging Duration at Different Growth Stages on the Growth, Yield and Quality of Cotton
Source: PLoS One. 2017 Jan 3;12(1):e0169029. doi: 10.1371/journal.pone.0169029 (PMC5207501; doi:10.1371/journal.pone.0169029)
Supplement: S1 File — (XLSX) [file pone.0169029.s001.xlsx]

## Sheet: Sheet1
					The datas of Fig.1(a)								The datas of Fig.1(b)								The datas of Fig.3(a)
						Mean values of plant height								Mean values of leaf area							Mean values of SPAD
					Treatments	Seedling	Squaring	Flowering	Boll opening				Treatments	Seedling	Squaring	Flowering	Boll opening				Treatments	Squaring	Flowering
					CK	25.6	36	44	55				CK	550	745	1167	1456				CK	46.2	58.5
																					2d	44.2	56.5
																					4d	43.1	55.9
					2d	24.3	35.3	43.6	55.3				2d	541	739	1137	1417				6d	42.3	53.5
																					8d	41.6667	53.1
																					10d	41	51.3
					4d	25	35	43.3	55.2				4d	532	721	1130	1400
					6d	22.3	33.3	41.3	55				6d	490	680	1009	1390
																					The datas of Fig.3(b)
																					Mean values of Pn
					8d	20.3	25.3	33.6	54				8d	410	550	750	1380				Treatments	Squaring	Flowering
																					CK	17.4	24.2
																					2d	15.2	22.4
					10d	19.4	24.7	33.2	53				10d	390	520	700	1320				4d	13.1	21
																					6d	10.9	20
																					8d	9.4	15.9
																					10d	8.4	12.9
					The datas of Fig.2(a)								The datas of Fig.2(b)
					Mean values of plant height								Mean values of leaf area
					Treatments	Seedling	Squaring	Flowering	Boll opening				Treatments	Seedling	Squaring	Flowering	Boll opening
					CK	55	55	55	55				CK	1456	1456	1456	1456
					2d	54.3	54	45.3	55.3				2d	1450	1420	1044	1417
					4d	54	53	45.8	55.2				4d	1430	1450	906	1400
					6d	53	51.5	45	55				6d	1400	1340	890	1390
					8d	52.5	51.5	38.5	54				8d	1280	1230	619	1380
					10d	52	51	35	53				10d	1270	1150	580	1320
